# Supplementary material for: The Emerging Clinical Relevance of Artificial Intelligence, Data Science, and Wearable Devices in Headache: A Narrative Review
Source: Life (Basel). 2025 Jun 4;15(6):909. doi: 10.3390/life15060909 (PMC12193817; doi:10.3390/life15060909)
Supplement: Supplementary file 1 [file life-15-00909-s001.zip]

Archive with 1 entries (1 files):
- life-3644733-SupplementaryMaterials.pdf
